# Supplementary material for: Utilizing a Population-Genetic Framework to Test for Gene-Environment Interactions between Zebrafish Behavior and Chemical Exposure
Source: Toxics. 2022 Dec 9;10(12):769. doi: 10.3390/toxics10120769 (PMC9781692; doi:10.3390/toxics10120769)
Supplement: Supplementary file 1 [file toxics-10-00769-s001.zip]

Archive with 1 entries (1 files):
- toxics-1969232-supplementary.pdf
